# Supplementary material for: Diuretic response to Ringer's solution is normal shortly after awakening from general anaesthesia: a retrospective kinetic analysis
Source: BJA Open. 2022 May 21;2:100013. doi: 10.1016/j.bjao.2022.100013 (PMC10430821; doi:10.1016/j.bjao.2022.100013)
Supplement: Multimedia component 1 [file mmc1.xls]

## Sheet: Sheet1
Case_no	Age	Man_0__Kv_1	BW	Length	Dose	Rate	Time	Dilution	Urine	Wake_up	MAP	Conscious
1	27	0	82	165	1638	27.3	0	0		0	86	0
1							5	0.053		0	86.3333	0
1							10	0.1104		0	104.667	0
1							15	0.1302		0	105	0
1							20	0.1097		0	103.667	0
1							25	0.106		0	104.667	0
1							30	0.1104	55	0	109	0
1							35	0.139		0	110	0
1							40	0.1522		0	93	0
1							45	0.1222	79	0	89	0
1							50	0.0856		0		0
1							55	0.0738		0		0
1							60	0.1047	144	0	105.333	0
1							65	0.0896		0	106.667	0
1							70	0.0869		0	111.667	0
1							75	0.0504	158	1	114.333	1
1							80	0.0406		1	107.333	1
1							85	0.0442		1	113.667	1
1							90	0.0448	163	1	111	1
1							100	0.049		1	114.333	1
1							110	0.0553		1	98.3333	1
1							120	0.0483	203	1	97	1
1							130	0.0686		1	93.6667	1
1							140	0.1271		1	107.667	1
1							150	0.1434	240	1	108.333	1
1							160	0.1322		1	108.667	1
1							170	0.1075		1	97	1
1							180	0.1174	272	1	98.6667	1
1							190	0.1396		1	91.3333	1
1							200	0.1457		1	93.3333	1
1							210	0.1416	317	1	92.3333	1
1							220	0.1222		1	86.3333	1
1							230	0.1127		1	87.3333	1
1							240	0.1324	355	1	89.3333	1
2	33	1	68	169	1360	22.67	0	0		0	87	0
2							5	0.087		0	87.3333	0
2							10	0.0904		0		0
2							15	0.0511	12	0	95	0
2							20	0.0536		0	93	0
2							25	0.0571		0	92.6667	0
2							30	0.0679	52	0	100.667	0
2							35	0.0972		0	93.6667	0
2							40	0.0869		0	111.667	0
2							45	0.0754	122	0	116.667	0
2							50	0.0566		0	113	0
2							55	0.0613		0	110	0
2							60	0.0465	172	0	110.667	0
2							65	0.0439		0	110	0
2							70	0.037		0	109.667	0
2							75	-0.0062		1		1
2							80	-0.0519		1		1
2							85	-0.0585		1		1
2							90	-0.0978	242	1	111.333	1
2							100	-0.1066		1	137.667	1
2							110	-0.0726		1	114.333	1
2							120	-0.0659	270	1	121.333	1
2							130	-0.0565		1	120.667	1
2							140	-0.0516		1	99.3333	1
2							150	0.0026	298	1	93	1
2							160	0.0358		1	102.667	1
2							170	0.0191		1	90	1
2							180	0.0099	328	1	87	1
2							190	0.0373		1	86.6667	1
2							200	0.0323		1	111.333	1
2							210	0.039	360	1	90.6667	1
2							220	0.0444		1	89.3333	1
2							230	0.0501		1	84	1
2							240	0.0389	375	1	91.6667	1
3	46	1	55	170	1100	18.3	0	0		0	73	0
3							5	0.0742		0	70.6667	0
3							10	0.0791		0	86.6667	0
3							15	0.072		0	97.6667	0
3							20	0.073		0	84	0
3							25	0.0676		0	85	0
3							30	0.0891		0	87.6667	0
3							35	0.1075		0	85.3333	0
3							40	0.0895		0	82.6667	0
3							45	0.0908		0	82.3333	0
3							50	0.0838		0	85	0
3							55	0.1239		0	83.6667	0
3							60	0.0872		0	88.3333	0
3							65	0.0746		0	97.3333	0
3							70	0.0522		0	96.6667	0
3							75	0.0108	90	0	85.6667	0
3							80	-0.0042		0	100.333	0
3							85	-0.0147		0	94	0
3							90	-0.0279	96	0	95	0
3							100	-0.0687		1		1
3							110	-0.1036		1	120.667	1
3							120	-0.0416	101	1	120.333	1
3							130	-0.0303		1	113	1
3							140	-0.061		1	115	1
3							150	0.0099	121	1	101	1
3							160	-0.0098		1	115.333	1
3							170	-0.0107		1	119.333	1
3							180	-0.0191	131	1	110	1
3							190	-0.0013		1	113	1
3							200	-0.0079		1	101.667	1
3							210	0.0191	166	1	103.667	1
3							220	0.0255		1	102.667	1
3							230	0.0179		1	100	1
3							240	0.0231	231	1	99.6667	1
4	42	1	70	163	1400	23.3	0	0		0	80.6667	0
4							5	0.0463		0	93.3333	0
4							10	0.0483		0	104.667	0
4							15	0.0644		0	110	0
4							20	0.0922		0	101.667	0
4							25	0.1281		0	100	0
4							30	0.1379		0	95.3333	0
4							35	0.1289		0	89.3333	0
4							40	0.1273		0	92	0
4							45	0.11		0	89.6667	0
4							50	0.0936		0	94.3333	0
4							55	0.07		0	96.6667	0
4							60	0.0904		0	87.3333	0
4							65	0.0669		0	99.6667	0
4							70	0.0653	98	0	100	0
4							75	0.0637		1		1
4							80	0.0548		1		1
4							85	0.0784		1		1
4							90	0.0553		1	107.667	1
4							100	-0.0372		1	107	1
4							110	-0.0576		1	106.333	1
4							120	-0.0865		1	111	1
4							130	-0.0909		1	106	1
4							140	-0.0622		1	99.3333	1
4							150	-0.0482		1	103	1
4							160	-0.0804		1	98.3333	1
4							170	-0.0698		1	97.3333	1
4							180	-0.0559		1	103.667	1
4							190	-0.0604		1	106.667	1
4							200	-0.0337		1	101.667	1
4							210	0.0045		1	111.667	1
4							220	-0.0462		1	118.667	1
4							230	-0.0222		1	110	1
4							240	-0.0302		1	109.333	1
5	57	1	86	163	1720	28.67	0	0		0	99	0
5							5	0.026		0	107.333	0
5							10	0.0905		0	121.667	0
5							15	0.0618	104	0	122.333	0
5							20	0.0673		0	120.333	0
5							25	0.0772		0	112.667	0
5							30	0.0862	154	0	112	0
5							35	0.1098		0	115.333	0
5							40	0.1103		0	117	0
5							45	0.1076	169	0	134	0
5							50	0.1049		0	143.333	0
5							55	0.1265		0	131.667	0
5							60	0.1756	199	0	146.333	0
5							65	0.1445		0	108.667	0
5							70	0.1411		0	108.667	0
5							75	0.1121	227	0	98.3333	0
5							80	0.1315		1	96.3333	1
5							85	0.0678		1	106.333	1
5							90	0.044	317	1	118.667	1
5							100	0.0278		1	129	1
5							110	0.0237		1	128.667	1
5							120	0.0104	817	1	124.667	1
5							130	0.0636		1	106	1
5							140	0.0092		1	106.333	1
5							150	0.0343		1	94.3333	1
5							160	-0.0184		1	88.3333	1
5							170	0.0534		1	86	1
5							180	0.0165	837	1	81.3333	1
5							190	0.0278		1	85.6667	1
5							200	0.0104		1	85.6667	1
5							210	0.0216	847	1	80.3333	1
5							220	0.0215		1	80.3333	1
5							230	0.0164		1	86.6667	1
5							240	0.0297	681	1	112	1
6	30	1	75	164	1500	25	0	0		0	66.6667	0
6							5	0.0564		0	75	0
6							10	0.0714		0	63.3333	0
6							15	0.0593	10	0	72.6667	0
6							20	0.0576		0	77.6667	0
6							25	0.0541		0	75	0
6							30	0.0686	40	0	81.3333	0
6							35	0.0853		0	79	0
6							40	0.0837		0	83	0
6							45	0.1049	54	0	81	0
6							50	0.1083		0	74.6667	0
6							55	0.102		0	84.6667	0
6							60	0.1119	68	1	81	1
6							65	0.0521		1	86.3333	1
6							70	0.0557		1	108.333	1
6							75	0.0381	118	1	108.333	1
6							80	0.0323		1	123.333	1
6							85	0.0009		1	130	1
6							90	0.0235	148	1	134.667	1
6							100	0.0198		1	130	1
6							110	0.0216		1	130	1
6							120	0.0127	160	1	130	1
6							130	0.0188		1	104.333	1
6							140	0.0336		1	104.333	1
6							150	0.039	187	1	100.333	1
6							160	0.0212		1	101	1
6							170	0.0329		1	98.6667	1
6							180	0.0312	199	1	98.6667	1
6							190	0.0286		1	92	1
6							200	0.0326		1	99.3333	1
6							210	0.0205	207	1	99.3333	1
6							220	0.0141		1	100	1
6							230	0.0202		1	101.667	1
6							240	0.0024	217	1	91	1
7	39	1	78	165	1560	26	0	0		0	86.3333	0
7							5	0.0696		0	95	0
7							10	0.0679		0	102.333	0
7							15	0.1099		0	119.333	0
7							20	0.1365		0	116.333	0
7							25	0.157		0	101	0
7							30	0.1416		0	101.333	0
7							35	0.1439		0	91.3333	0
7							40	0.1382		0	95.3333	0
7							45	0.1642		0	91.6667	0
7							50	0.1281		0	94	0
7							55	0.1566		0	96	0
7							60	0.1775	5	0	98.3333	0
7							65	0.1285		0	100	0
7							70	0.1042		0	95	0
7							75	0.0688	25	0	94.6667	0
7							80	0.0558		1	89.3333	1
7							85	0.0505		1	112	1
7							90	0.0488	37	1	83.6667	1
7							100	0.011		1	92.3333	1
7							110	0.057		1	96.3333	1
7							120	-0.0004	88	1	93.6667	1
7							130	-0.0293		1	89.6667	1
7							140	-0.0411		1	88.6667	1
7							150	-0.0015	100	1	85	1
7							160	0.0071		1	78	1
7							170	0.0246		1	81.6667	1
7							180	0.0089	110	1	84	1
7							190	0.0109		1	76	1
7							200	0.0269		1	77	1
7							210	0.0288	117	1	76.6667	1
7							220	0.0356		1	82	1
7							230	0.0244		1	84.6667	1
7							240	0.0251	120	1	75.6667	1
8	37	1	83.3	160	1666	27.76	0	0		0	70	0
8							5	0.0481		0	92.6667	0
8							10	0.0484		0	95.6667	0
8							15	0.0829	14	0	101.333	0
8							20	0.0909		0	101.333	0
8							25	0.1088		0	87.6667	0
8							30	0.1239	19	0	89	0
8							35	0.1524		0	92	0
8							40	0.1757		0	97.6667	0
8							45	0.1945	35	0	89.3333	0
8							50	0.1959		0	95.6667	0
8							55	0.1891		0	91.3333	0
8							60	0.1872	53	0	95	0
8							65	0.1563		0	89.3333	0
8							70	0.1245		0	81.6667	0
8							75	0.1147	56	0	84	0
8							80	0.1411		0	93.6667	0
8							85	0.1003		0	89.3333	0
8							90	0.1105		0	80.6667	0
8							100	-0.0367		0	91	0
8							110	-0.0378		1	96	1
8							120	-0.0768	147	1	93	1
8							130	-0.0644		1	142	1
8							140	-0.0867		1	118	1
8							150	-0.0504	156	1	101.333	1
8							160	-0.0314		1	103	1
8							170	-0.0264		1	102.667	1
8							180	-0.0483	166	1	105.333	1
8							190	-0.006		1	98	1
8							200	-0.0073		1	88.3333	1
8							210	0.0118	178	1	90.6667	1
8							220	0.0148		1	97.6667	1
8							230	-0.0154		1	86.3333	1
8							240	0.0025	190	1	83.3333	1
9	51	1	76.8	157	1536	25.6	0	0		0	76.6667	0
9							5	0.0326		0	75	0
9							10	0.0775		0	93.3333	0
9							15	0.1492	5	0	90.6667	0
9							20	0.1441		0	82	0
9							25	0.1562		0	75.3333	0
9							30	0.1584	10	0	76.6667	0
9							35	0.1693		0	70	0
9							40	0.1927		0	66.6667	0
9							45	0.1976	18	0	65	0
9							50	0.206		0	70	0
9							55	0.1764		0	79.3333	0
9							60	0.212	20	0	84.3333	0
9							65	0.2055		0	81.6667	0
9							70	0.1522		0	73.3333	0
9							75	0.156	28	0	73.3333	0
9							80	0.1441		1	74.3333	1
9							85	0.109		1	75.6667	1
9							90	0.1145	30	1	76.6667	1
9							100	0.0872		1	105	1
9							110	0.0702		1	106	1
9							120	0.0578	130	1	99.6667	1
9							130	0.0448		1	98.3333	1
9							140	0.0156		1	86	1
9							150	0.0246	210	1	93.3333	1
9							160	-0.0324		1	94.6667	1
9							170	-0.0476		1	86.3333	1
9							180	-0.0216	265	1	91.3333	1
9							190	-0.063		1	86.3333	1
9							200	-0.0171		1	85.6667	1
9							210	0.0178	295	1	81.3333	1
9							220	0.0116		1	87.3333	1
9							230	0.0122		1	81.3333	1
9							240	0.0139	307	1	80.6667	1
10	43	1	71	163	1420	23.67	0	0		0	81.6667	0
10							5	0.035		0	81.6667	0
10							10	0.1408		0	72	0
10							15	0.0877		0	74	0
10							20	0.1117		0	87.3333	0
10							25	0.1377		0	83.3333	0
10							30	0.1324		0	78.6667	0
10							35	0.1487		0	73.6667	0
10							40	0.1423		0	78.3333	0
10							45	0.182	2	0	80	0
10							50	0.2072		0	67.6667	0
10							55	0.2531		0	80	0
10							60	0.2488	12	0	80	0
10							65	0.2486		0	70	0
10							70	0.2015		0	80	0
10							75	0.2042	13	0	70.3333	0
10							80	0.1746		0	64	0
10							85	0.1639		0	70.6667	0
10							90	0.1808	14	0	70	0
10							100	0.1874		0	83.3333	0
10							110	0.1534		0	84.6667	0
10							120	0.0578	20	0	102.333	0
10							130	0.0612		0	103	0
10							140	0.0727		0	96.6667	0
10							150	0.0829	28	1	84.3333	1
10							160	0.0936		1	84.3333	1
10							170	0.1092		1	118.667	1
10							180	0.0932	36	1	115	1
10							190	0.1026		1	120.333	1
10							200	0.1136		1	111	1
10							210	0.1181	62	1	110	1
10							220	0.1068		1	100	1
10							230	0.0946	68	1	102.667	1
11	48	1	96	171	1920	32	0	0		0	78.6667	0
11							5	0.0349		0	78.6667	0
11							10	0.0331		0	52.3333	0
11							15	0.1568		0	90.6667	0
11							20	0.1708		0	87.3333	0
11							25	0.3885		0	75.3333	0
11							30	0.3037		0	99.6667	0
11							35	0.4048		0	84.3333	0
11							40	0.3874		0	122.333	0
11							45	0.3395		0	93	0
11							50	0.1739		0	75.3333	0
11							55	0.1713		0	70.6667	0
11							60	0.2441		0	77	0
11							65	0.2374		0	70	0
11							70	0.1901		0	85.6667	0
11							75	0.1222	26	0	65.3333	0
11							80	0.2027		0	68.6667	0
11							85	0.1715		0	65.6667	0
11							90	0.1304	31	0	66.6667	0
11							100	0.1225		1	71.6667	1
11							110	0.1221		1	70.6667	1
11							120	0.0877	51	1	113.333	1
11							130	0.0692		1	93.3333	1
11							140	0.1034		1	96.6667	1
11							150	0.0721	59	1	91.3333	1
11							160	0.0851		1	106.333	1
11							170	0.089		1	93.3333	1
11							180	0.063	69	1	90.3333	1
11							190	0.0329		1	92.3333	1
11							200	0.0206		1	108.333	1
11							210	-0.0037	81	1	109.333	1
11							220	-0.0144		1	93.6667	1
11							230	-0.0096	95	1	97.6667	1
12	69	1	68	159	1360	22.67	0	0		0	94.3333	0
12							5	0.0261		0	103.667	0
12							10	0.0541		0	98.6667	0
12							15	0.0338	200	0	106.333	0
12							20	0.0438		0	116.667	0
12							25	0.0583		0	89.3333	0
12							30	0.0864	216	0	90.3333	0
12							35	0.1001		0	85.3333	0
12							40	0.0937		0	84.3333	0
12							45	0.1017		0	103.667	0
12							50	0.0984		0	88	0
12							55	0.096		0	82.3333	0
12							60	0.1327	236	0	107.667	0
12							65	0.1274		0	103.667	0
12							70	0.0898		0	102.333	0
12							75	-0.0203		0	99.3333	0
12							80	0.0182		0	83.3333	0
12							85	-0.0071		0	92.3333	0
12							90	-0.0147	248	0	113	0
12							100	0.0019		0	104	0
12							110	-0.0025		0	107	0
12							120	0.0176	250	0	87.3333	0
12							130	-0.0092		0	96	0
12							140	0.0206		0	89.3333	0
12							150	0.0115	265	0	87.3333	0
12							160	0.0098		0	111.333	0
12							170	0.0075		0	92.6667	0
12							180	0.0189	271	1	93.3333	1
12							190	0.0215		1		1
12							200	0.0192		1	141.667	1
12							210	0.02	298	1	140.333	1
12							220	0.0183		1	144.333	1
12							230	0.0169		1	141.667	1
12							240	-0.009	348	1	139.333	1
21		1	70	160	1750	21.87	0	0		2	0	1
21							10	0.0666		2	0	1
21							20	0.0798		2	0	1
21							30	0.0787		2	0	1
21							40	0.1068		2	0	1
21							50	0.1058		2	0	1
21							60	0.1047		2	0	1
21							80	0.1186		2	0	1
21							85	0.088		2	0	1
21							90	0.0585		2	0	1
21							95	0.0165		2	0	1
21							100	0.0024		2	0	1
21							105	0.0279		2	0	1
21							110	0.0135	1200	2	0	1
21							130	0.0247		2	0	1
21							140	0.0651		2	0	1
21							160	-0.0165		2	0	1
21							180	-0.0176		2	0	1
21							200	-0.0312	1425	2	0	1
22		1	75	174	1875	23.44	0	0		2	0	1
22							10	0.0918		2	0	1
22							20	0.1485		2	0	1
22							30	0.1626		2	0	1
22							40	0.1617		2	0	1
22							50	0.176		2	0	1
22							60	0.1751		2	0	1
22							80	0.2213		2	0	1
22							85	0.1732		2	0	1
22							90	0.1421		2	0	1
22							95	0.1121		2	0	1
22							100	0.1112		2	0	1
22							105	0.1102		2	0	1
22							110	0.0812		2	0	1
22							130	0.0521	750	2	0	1
22							140	0.0923		2	0	1
22							160	0.1198		2	0	1
22							180	0.1046		2	0	1
22							200	-0.0518	1000	2	0	1
24		1	50	160	1250	15.63	0	0		2	0	1
24							10	0.1456		2	0	1
24							20	0.2195		2	0	1
24							30	0.2339		2	0	1
24							40	0.2485		2	0	1
24							50	0.2634		2	0	1
24							60	0.2141		2	0	1
24							80	0.1671		2	0	1
24							85	0.227		2	0	1
24							90	0.1794		2	0	1
24							95	0.1484		2	0	1
24							100	0.1617		2	0	1
24							105	0.1171		2	0	1
24							110	0.1158		2	0	1
24							130	0.0854	650	2	0	1
24							140	0.0706		2	0	1
24							160	0.0965		2	0	1
24							180	0.0952		2	0	1
24							200	0.1077	800	2	0	1
26		1	55	172	1450	18.125	0	0		2	0	1
26							10	0.0653		2	0	1
26							20	0.1214		2	0	1
26							30	0.1504		2	0	1
26							40	0.1647		2	0	1
26							50	0.1793		2	0	1
26							60	0.1782		2	0	1
26							80	0.1461		2	0	1
26							85	0.13		2	0	1
26							90	0.1141		2	0	1
26							95	0.0842		2	0	1
26							100	0.1267		2	0	1
26							105	0.1109		2	0	1
26							110	0.1246		2	0	1
26							130	0.0932	400	2	0	1
26							140	0.1213		2	0	1
26							160	0.1202		2	0	1
26							180	0.1191		2	0	1
26							200	-0.0666	460	2	0	1
27		1	70	160	1750	38.88	0	0		2	0	1
27							10	0.0969		2	0	1
27							20	0.1418		2	0	1
27							30	0.1407		2	0	1
27							40	0.1088		2	0	1
27							45	0.1078		2	0	1
27							50	0.021		2	0	1
27							55	0.0199		2	0	1
27							60	0.0055		2	0	1
27							65	0.0315		2	0	1
27							70	0.0169		2	0	1
27							75	-0.0107	1250	2	0	1
27							85	-0.0373		2	0	1
27							95	-0.0256		2	0	1
27							105	-0.0006		2	0	1
27							125	-0.0276		2	0	1
27							145	-0.0027		2	0	1
27							165	-0.0167	1750	2	0	1
28		1	75	174	1975	43.88	0	0		2	0	1
28							10	0.0943		2	0	1
28							20	0.153		2	0	1
28							30	0.1835		2	0	1
28							40	0.1826		2	0	1
28							45	0.1658		2	0	1
28							50	0.1341		2	0	1
28							55	0.089		2	0	1
28							60	0.0462		2	0	1
28							65	0.0318		2	0	1
28							70	0.0176		2	0	1
28							75	0.03		2	0	1
28							95	0.0282	800	2	0	1
28							105	0.0544		2	0	1
28							125	0.0815		2	0	1
28							145	0.0806		2	0	1
28							165	0.0517	950	2	0	1
29		1	58	166	1500	33.33	0	0		2	0	1
29							10	0.1208		2	0	1
29							20	0.1643		2	0	1
29							30	0.1943		2	0	1
29							40	0.2091		2	0	1
29							45	0.2406		2	0	1
29							50	0.16		2	0	1
29							55	0.129		2	0	1
29							60	0.0849		2	0	1
29							65	0.0979		2	0	1
29							70	0.0552		2	0	1
29							75	0.0542	800	2	0	1
29							95	0.0125		2	0	1
29							105	0.0644		2	0	1
29							125	0.0364		2	0	1
29							145	0.0487		2	0	1
29							165	0.0749	950	2	0	1
30		1	50	160	1250	27.77	0	0		2	0	1
30							10	0.2054		2	0	1
30							20	0.2677		2	0	1
30							30	0.2829		2	0	1
30							40	0.2649		2	0	1
30							45	0.314		2	0	1
30							50	0.2955		2	0	1
30							55	0.2608		2	0	1
30							60	0.2432		2	0	1
30							65	0.1948		2	0	1
30							70	0.1634		2	0	1
30							75	0.1921	600	2	0	1
30							85	0.1174		2	0	1
30							95	0.1593		2	0	1
30							105	0.1148		2	0	1
30							125	0.1276		2	0	1
30							145	0.0982		2	0	1
30							165	0.0053	830	2	0	1
31		1	58	165	1450	32.22	0	0		2	0	1
31							10	0.1244		2	0	1
31							20	0.1856		2	0	1
31							30	0.2008		2	0	1
31							40	0.2503		2	0	1
31							45	0.2492		2	0	1
31							50	0.2308		2	0	1
31							55	0.2128		2	0	1
31							60	0.2117		2	0	1
31							65	0.194		2	0	1
31							70	0.1766		2	0	1
31							75	0.1755	200	2	0	1
31							105	0.1881		2	0	1
31							125	0.187		2	0	1
31							145	0.1539		2	0	1
31							165	0.0924	475	2	0	1
32		1	58	166	1450	32.22	0	0		2	0	1
32							10	0.11		2	0	1
32							20	0.1547		2	0	1
32							30	0.2019		2	0	1
32							40	0.2175		2	0	1
32							45	0.2164		2	0	1
32							50	0.1987		2	0	1
32							55	0.1812		2	0	1
32							60	0.1641		2	0	1
32							65	0.1473		2	0	1
32							70	0.1309		2	0	1
32							75	0.1147	525	2	0	1
32							95	0.0977		2	0	1
32							105	0.1114		2	0	1
32							125	0.1254		2	0	1
32							145	0.1243		2	0	1
32							165	0.0647	615	2	0	1
150		0	83	184	1000	22.2	0	0		2	0	1
150							5	0.0405		2	0	1
150							10	0.0699		2	0	1
150							15	0.0774		2	0	1
150							20	0.0941		2	0	1
150							25	0.1048		2	0	1
150							30	0.0805		2	0	1
150							35	0.1034		2	0	1
150							40	0.0908		2	0	1
150							45	0.0825		2	0	1
150							50	0.0695		2	0	1
150							55	0.0545		2	0	1
150							60	0.0428		2	0	1
150							65	0.0153		2	0	1
150							70	-0.0246		2	0	1
150							75	0.0388		2	0	1
150							80	0.0042		2	0	1
150							85	0.0213		2	0	1
150							90	0.0182		2	0	1
150							95	0.0032		2	0	1
150							100	0.011		2	0	1
150							105	0.007		2	0	1
150							110	0.0039		2	0	1
150							115	-0.0458		2	0	1
150							120	-0.0202		2	0	1
150							125	-0.0206		2	0	1
150							130	0.0105		2	0	1
150							135	0.0194	600	2	0	1
151		0	80	175	1000	22.2	0	0		2	0	1
151							5	0.0084		2	0	1
151							10	0.0293		2	0	1
151							15	0.0481		2	0	1
151							20	0.0619		2	0	1
151							25	0.0612		2	0	1
151							30	0.0609		2	0	1
151							35	0.0622		2	0	1
151							40	0.0478		2	0	1
151							45	0.0501		2	0	1
151							50	0.0338		2	0	1
151							55	0.0216		2	0	1
151							60	0.0097		2	0	1
151							65	0.0189		2	0	1
151							70	-0.0124		2	0	1
151							75	-0.0075		2	0	1
151							80	-0.0366		2	0	1
151							85	-0.0149		2	0	1
151							90	-0.024		2	0	1
151							95	-0.027		2	0	1
151							100	-0.0361		2	0	1
151							105	-0.0297		2	0	1
151							110	-0.0361		2	0	1
151							115	-0.0649		2	0	1
151							120	-0.0437		2	0	1
151							125	-0.0402		2	0	1
151							130	-0.0484		2	0	1
151							135	-0.0269	995	2	0	1
152		0	82	184	1000	22.2	0	0		2	0	1
152							5	0.0383		2	0	1
152							10	0.0427		2	0	1
152							15	0.0664		2	0	1
152							20	0.0502		2	0	1
152							25	0.0599		2	0	1
152							30	0.076		2	0	1
152							35	0.0806		2	0	1
152							40	0.0799		2	0	1
152							45	0.1149		2	0	1
152							50	0.047		2	0	1
152							55	0.0394		2	0	1
152							60	0.0182		2	0	1
152							65	0.0268		2	0	1
152							70	0.0274		2	0	1
152							75	0.0279		2	0	1
152							80	0.0618		2	0	1
152							85	0.018		2	0	1
152							90	0.0289		2	0	1
152							95	0.0271		2	0	1
152							100	0.0267		2	0	1
152							105	0.0104		2	0	1
152							110	0.0152		2	0	1
152							115	0.0139		2	0	1
152							120	0.0163		2	0	1
152							125	0.0059		2	0	1
152							130	0.0287		2	0	1
152							135	-0.0003	280	2	0	1
153		0	80	176	1000	22.2	0	0		2	0	1
153							5	0.0383		2	0	1
153							10	0.0427		2	0	1
153							15	0.0664		2	0	1
153							20	0.0502		2	0	1
153							25	0.0599		2	0	1
153							30	0.076		2	0	1
153							35	0.0806		2	0	1
153							40	0.0799		2	0	1
153							45	0.1149		2	0	1
153							50	0.047		2	0	1
153							55	0.0394		2	0	1
153							60	0.0182		2	0	1
153							65	0.0268		2	0	1
153							70	0.0274		2	0	1
153							75	0.0279		2	0	1
153							80	0.0618		2	0	1
153							85	0.018		2	0	1
153							90	0.0289		2	0	1
153							95	0.0271		2	0	1
153							100	0.0267		2	0	1
153							105	0.0104		2	0	1
153							110	0.0152		2	0	1
153							115	0.0139		2	0	1
153							120	0.0163		2	0	1
153							125	0.0059		2	0	1
153							130	0.0287		2	0	1
153							135	-0.0003	300	2	0	1
154		0	87	186	1000	22.2	0	0		2	0	1
154							5	0.0271		2	0	1
154							10	0.0463		2	0	1
154							15	0.0468		2	0	1
154							20	0.056		2	0	1
154							25	0.086		2	0	1
154							30	0.0855		2	0	1
154							35	0.0755		2	0	1
154							40	0.0706		2	0	1
154							45	0.0874		2	0	1
154							50	0.0383		2	0	1
154							55	0.012		2	0	1
154							60	0.0222		2	0	1
154							65	-0.0169		2	0	1
154							70	-0.0132		2	0	1
154							75	0.0068		2	0	1
154							80	0.0105		2	0	1
154							85	-0.0071		2	0	1
154							90	0.0334		2	0	1
154							95	0.0053		2	0	1
154							100	0.0157		2	0	1
154							105	0.0111		2	0	1
154							110	0.0115		2	0	1
154							115	0.0004		2	0	1
154							120	-0.0025		2	0	1
154							125	-0.0071		2	0	1
154							130	-0.0016		2	0	1
154							135	-0.0159	1075	2	0	1
155		0	59	170	1000	22.2	0	0		2	0	1
155							5	0.043		2	0	1
155							10	0.0782		2	0	1
155							15	0.0741		2	0	1
155							20	0.0815		2	0	1
155							25	0.0992		2	0	1
155							30	0.1227		2	0	1
155							35	0.0938		2	0	1
155							40	0.1214		2	0	1
155							45	0.1123		2	0	1
155							50	0.0848		2	0	1
155							55	0.078		2	0	1
155							60	0.0734		2	0	1
155							65	0.0527		2	0	1
155							70	0.0491		2	0	1
155							75	0.0186		2	0	1
155							80	0.0463		2	0	1
155							85	0.0489		2	0	1
155							90	0.0082		2	0	1
155							95	0.0206		2	0	1
155							100	0.0238		2	0	1
155							105	0.0088		2	0	1
155							110	0.0175		2	0	1
155							115	0.0139		2	0	1
155							120	0.049		2	0	1
155							125	0.0023		2	0	1
155							130	0.0177		2	0	1
155							135	0.0055	690	2	0	1
156		0	88	178	1000	22.2	0	0		2	0	1
156							5	0.0267		2	0	1
156							10	0.0421		2	0	1
156							15	0.0812		2	0	1
156							20	0.0604		2	0	1
156							25	0.1063		2	0	1
156							30	0.0844		2	0	1
156							35	0.0969		2	0	1
156							40	0.0968		2	0	1
156							45	0.0972		2	0	1
156							50	0.082		2	0	1
156							55	0.0384		2	0	1
156							60	0.0397		2	0	1
156							65	0.06		2	0	1
156							70	0.0057		2	0	1
156							75	0.0424		2	0	1
156							80	0.0319		2	0	1
156							85	0.0238		2	0	1
156							90	0.0211		2	0	1
156							95	0.016		2	0	1
156							100	0.0035		2	0	1
156							105	0.028		2	0	1
156							110	0.0128		2	0	1
156							115	0.0228		2	0	1
156							120	0.0234		2	0	1
156							125	0.0127		2	0	1
156							130	0.0151		2	0	1
156							135	0.037	500	2	0	1
157		0	75	186	1000	22.2	0	0		2	0	1
157							5	0.0266		2	0	1
157							10	0.0367		2	0	1
157							15	0.0547		2	0	1
157							20	0.0652		2	0	1
157							25	0.0878		2	0	1
157							30	0.0987		2	0	1
157							35	0.1098		2	0	1
157							40	0.1336		2	0	1
157							45	0.1323		2	0	1
157							50	0.0934		2	0	1
157							55	0.1466		2	0	1
157							60	0.0907		2	0	1
157							65	0.0732		2	0	1
157							70	0.0718		2	0	1
157							75	0.0586		2	0	1
157							85	0.0151		2	0	1
157							90	0.0175		2	0	1
157							95	0.039		2	0	1
157							100	0.061		2	0	1
157							105	0.0597		2	0	1
157							110	0.0312		2	0	1
157							115	0.0299		2	0	1
157							120	0.0439		2	0	1
157							125	0.0503		2	0	1
157							130	0.0412		2	0	1
157							135	0.0594	100	2	0	1

## Sheet: History
Object	Timestamp	User	Object Name	Event	Description	Annotation
Olsson Gallor.Data.Olsson Gallor _ NEW kontroller.Blad1	2021.12.23 19:23:22 UTC	roberthahn	Worksheet	Object Created	Object Created \\Mac\Home\Desktop\Olsson Gallor + NEW kontroller.xls
Olsson Gallor.Data.Olsson Gallor _ NEW kontroller.Blad1	2021.12.23 19:46:53 UTC	roberthahn	Blad1	Value changed	N407; changed from Empty to 1
Olsson Gallor.Data.Olsson Gallor _ NEW kontroller.Blad1	2021.12.23 19:47:03 UTC	roberthahn	Blad1	Values Pasted	Values pasted from N407 into N408:N808
Olsson Gallor.Data.Olsson Gallor _ NEW kontroller.Blad1	2021.12.23 19:48:17 UTC	roberthahn	Blad1	Value changed	N51; changed from Empty to 1
Olsson Gallor.Data.Olsson Gallor _ NEW kontroller.Blad1	2021.12.23 19:48:19 UTC	roberthahn	Blad1	Value changed	N52; changed from Empty to 1
Olsson Gallor.Data.Olsson Gallor _ NEW kontroller.Blad1	2021.12.23 19:48:24 UTC	roberthahn	Blad1	Value changed	N50; changed from Empty to 1
Olsson Gallor.Data.Olsson Gallor _ NEW kontroller.Blad1	2021.12.23 19:48:39 UTC	roberthahn	Blad1	Value changed	N50; changed from 1 to 0
Olsson Gallor.Data.Olsson Gallor _ NEW kontroller.Blad1	2021.12.23 19:48:40 UTC	roberthahn	Blad1	Value changed	N51; changed from 1 to 0
Olsson Gallor.Data.Olsson Gallor _ NEW kontroller.Blad1	2021.12.23 19:49:01 UTC	roberthahn	Blad1	Value changed	N52; changed from 1 to 0
Olsson Gallor.Data.Olsson Gallor _ NEW kontroller.Blad1	2021.12.23 19:49:47 UTC	roberthahn	Blad1	Values Pasted	Values pasted into N1:N808
Olsson Gallor.Data.Olsson Gallor _ NEW kontroller.Blad1	2021.12.23 19:50:12 UTC	roberthahn	Blad1	Value changed	N407; changed from 2 to 1
Olsson Gallor.Data.Olsson Gallor _ NEW kontroller.Blad1	2021.12.23 19:50:22 UTC	roberthahn	Blad1	Values Pasted	Values pasted from N407 into N408:N808
